# Supplementary material for: Investigation on the Contents of Nε-carboxymethyllysine, Nε-carboxyethyllysine, and N-nitrosamines in Commercial Sausages on the Chinese Market
Source: Foods. 2023 Feb 7;12(4):724. doi: 10.3390/foods12040724 (PMC9955857; doi:10.3390/foods12040724)
Supplement: Supplementary file 1 [file foods-12-00724-s001.zip]

Archive with 1 entries (1 files):
- foods-2105579-supplementary.pdf
